# Supplementary material for: SPACA9 and MNMIP1 bridge the seam of spermatid manchette microtubules
Source: EMBO J. 2026 Jun 12;45(14):5024–45. doi: 10.1038/s44318-026-00833-w (PMC13373224; doi:10.1038/s44318-026-00833-w)
Supplement: Supplementary file 5 — Movie EV3 [file 44318_2026_833_MOESM5_ESM.zip]

Archive with 6 entries (5 files):
- Movie EV3/
- __MACOSX/._Movie EV3
- Movie EV3/CLASP2_withSB.avi
- __MACOSX/Movie EV3/._CLASP2_withSB.avi
- Movie EV3/Expanded View Movie 3.docx
- __MACOSX/Movie EV3/._Expanded View Movie 3.docx
