# Supplementary material for: SPACA9 and MNMIP1 bridge the seam of spermatid manchette microtubules
Source: EMBO J. 2026 Jun 12;45(14):5024–45. doi: 10.1038/s44318-026-00833-w (PMC13373224; doi:10.1038/s44318-026-00833-w)
Supplement: Supplementary file 7 — Source data Fig. 1 [file 44318_2026_833_MOESM7_ESM.zip]

Archive with 30 entries (24 files):
- Fig1/
- __MACOSX/._Fig1
- Fig1/.DS_Store
- __MACOSX/Fig1/._.DS_Store
- Fig1/Figure 1.tif
- __MACOSX/Fig1/._Figure 1.tif
- Fig1/PanelG/
- __MACOSX/Fig1/._PanelG
- Fig1/PanelF/
- __MACOSX/Fig1/._PanelF
- Fig1/PanelD/
- __MACOSX/Fig1/._PanelD
- Fig1/PanelC/
- __MACOSX/Fig1/._PanelC
- Fig1/PanelE/
- __MACOSX/Fig1/._PanelE
- Fig1/PanelG/Tomo011_slice.tif
- __MACOSX/Fig1/PanelG/._Tomo011_slice.tif
- Fig1/PanelF/Tomo123_slice.png
- __MACOSX/Fig1/PanelF/._Tomo123_slice.png
- Fig1/PanelF/.DS_Store
- __MACOSX/Fig1/PanelF/._.DS_Store
- Fig1/PanelD/Snap-690.jpg
- __MACOSX/Fig1/PanelD/._Snap-690.jpg
- Fig1/PanelD/Snap-688.jpg
- __MACOSX/Fig1/PanelD/._Snap-688.jpg
- Fig1/PanelC/Blot.tif
- __MACOSX/Fig1/PanelC/._Blot.tif
- Fig1/PanelE/Manchette_Overview.tif
- __MACOSX/Fig1/PanelE/._Manchette_Overview.tif
