# Supplementary material for: SPACA9 and MNMIP1 bridge the seam of spermatid manchette microtubules
Source: EMBO J. 2026 Jun 12;45(14):5024–45. doi: 10.1038/s44318-026-00833-w (PMC13373224; doi:10.1038/s44318-026-00833-w)
Supplement: Supplementary file 8 — Source data Fig. 2 [file 44318_2026_833_MOESM8_ESM.zip]

Archive with 58 entries (50 files):
- Fig2/
- __MACOSX/._Fig2
- Fig2/.DS_Store
- __MACOSX/Fig2/._.DS_Store
- Fig2/Figure 2.tif
- __MACOSX/Fig2/._Figure 2.tif
- Fig2/PanelA/
- __MACOSX/Fig2/._PanelA
- Fig2/PanelC/
- __MACOSX/Fig2/._PanelC
- Fig2/PanelB/
- __MACOSX/Fig2/._PanelB
- Fig2/PanelA/EndStrucutreAnalysis.xlsx
- __MACOSX/Fig2/PanelA/._EndStrucutreAnalysis.xlsx
- Fig2/PanelA/.DS_Store
- __MACOSX/Fig2/PanelA/._.DS_Store
- Fig2/PanelA/Tomo104_slice.tif
- __MACOSX/Fig2/PanelA/._Tomo104_slice.tif
- Fig2/PanelA/Tomo072_slice.tif
- __MACOSX/Fig2/PanelA/._Tomo072_slice.tif
- Fig2/PanelC/Raw_STED_Images/
- __MACOSX/Fig2/PanelC/._Raw_STED_Images
- Fig2/PanelB/EndStrucutreAnalysis.xlsx
- __MACOSX/Fig2/PanelB/._EndStrucutreAnalysis.xlsx
- Fig2/PanelB/Tomo_027_slice.tif
- __MACOSX/Fig2/PanelB/._Tomo_027_slice.tif
- Fig2/PanelB/Tomo_011_slice.tif
- __MACOSX/Fig2/PanelB/._Tomo_011_slice.tif
- Fig2/PanelC/Raw_STED_Images/CLIP1/
- __MACOSX/Fig2/PanelC/Raw_STED_Images/._CLIP1
- Fig2/PanelC/Raw_STED_Images/CLASP2/
- __MACOSX/Fig2/PanelC/Raw_STED_Images/._CLASP2
- Fig2/PanelC/Raw_STED_Images/CAMSAP1/
- __MACOSX/Fig2/PanelC/Raw_STED_Images/._CAMSAP1
- Fig2/PanelC/Raw_STED_Images/CLIP1/Clip1_Blue_Nucleus.tif
- __MACOSX/Fig2/PanelC/Raw_STED_Images/CLIP1/._Clip1_Blue_Nucleus.tif
- Fig2/PanelC/Raw_STED_Images/CLIP1/Clip1_Green_Tub.tif
- __MACOSX/Fig2/PanelC/Raw_STED_Images/CLIP1/._Clip1_Green_Tub.tif
- Fig2/PanelC/Raw_STED_Images/CLIP1/Clip1_merge.tif
- __MACOSX/Fig2/PanelC/Raw_STED_Images/CLIP1/._Clip1_merge.tif
- Fig2/PanelC/Raw_STED_Images/CLIP1/Clip1_Magenta_Clip1.tif
- __MACOSX/Fig2/PanelC/Raw_STED_Images/CLIP1/._Clip1_Magenta_Clip1.tif
- Fig2/PanelC/Raw_STED_Images/CLASP2/CLASP2_Magenta_CLASP2.tif
- __MACOSX/Fig2/PanelC/Raw_STED_Images/CLASP2/._CLASP2_Magenta_CLASP2.tif
- Fig2/PanelC/Raw_STED_Images/CLASP2/CLASP2_merge.tif
- __MACOSX/Fig2/PanelC/Raw_STED_Images/CLASP2/._CLASP2_merge.tif
- Fig2/PanelC/Raw_STED_Images/CLASP2/CLASP2_Blue_Nucleus.tif
- __MACOSX/Fig2/PanelC/Raw_STED_Images/CLASP2/._CLASP2_Blue_Nucleus.tif
- Fig2/PanelC/Raw_STED_Images/CLASP2/CLASP2_Green_Tub.tif
- __MACOSX/Fig2/PanelC/Raw_STED_Images/CLASP2/._CLASP2_Green_Tub.tif
- Fig2/PanelC/Raw_STED_Images/CAMSAP1/CAMSAP1_merge.tif
- __MACOSX/Fig2/PanelC/Raw_STED_Images/CAMSAP1/._CAMSAP1_merge.tif
- Fig2/PanelC/Raw_STED_Images/CAMSAP1/CAMSAP1_Green_Tub.tif
- __MACOSX/Fig2/PanelC/Raw_STED_Images/CAMSAP1/._CAMSAP1_Green_Tub.tif
- Fig2/PanelC/Raw_STED_Images/CAMSAP1/CAMSAP1_Magenta_CAMSAP1.tif
- __MACOSX/Fig2/PanelC/Raw_STED_Images/CAMSAP1/._CAMSAP1_Magenta_CAMSAP1.tif
- Fig2/PanelC/Raw_STED_Images/CAMSAP1/CAMSAP1_Blue_Nuc.tif
- __MACOSX/Fig2/PanelC/Raw_STED_Images/CAMSAP1/._CAMSAP1_Blue_Nuc.tif
