# Supplementary material for: SPACA9 and MNMIP1 bridge the seam of spermatid manchette microtubules
Source: EMBO J. 2026 Jun 12;45(14):5024–45. doi: 10.1038/s44318-026-00833-w (PMC13373224; doi:10.1038/s44318-026-00833-w)
Supplement: Supplementary file 8 — Source data Fig. 2 [file 44318_2026_833_MOESM8_ESM.zip › Fig2/PanelA/EndStrucutreAnalysis.xlsx]

## Sheet: plus end structures
Tomo Name	Pos in manchette	blunt	flared	tapered	total
Tomo_Krios072	PNR (+)	8	5	6	19
Tomo_Krios074	PNR (+)	9	5	7	21
Tomo_Krios086	PNR (+)	4	3	3	10
Tomo_Krios087	PNR (+)	8	8	3	19
Tomo004	PNR (+)	7	7	7	21
Tomo123	PNR (+)	7	9	3	19
Tomo128	PNR (+)	11	4	5	20
		54	41	34	129
Percentage	plus end	41.8605	31.7829	26.3566	100
				Pl

## Sheet: minus end structures
Tomo Name	Pos in manchette	blunt	flared	tapered	total
Tomo006	cytosolic end (-)	1	4	7	12
Tomo008	cytosolic end (-)	2	6	8	16
Tomo010	cytosolic end (-)	5	8	3	16
Tomo011	cytosolic end (-)	2	5	15	22
Tomo013	cytosolic end (-)	3	5	10	18
Tomo023	cytosolic end (-)	5	7	8	20
Tomo026	cytosolic end (-)	5	6	12	23
Tomo116	cytosolic end (-)	1	2	4	7
Tomo120	cytosolic end (-)	2	5	4	11
		26	48	71	145
Percentage	minus end	17.931	33.1034	48.9655	100
