# Supplementary material for: SPACA9 and MNMIP1 bridge the seam of spermatid manchette microtubules
Source: EMBO J. 2026 Jun 12;45(14):5024–45. doi: 10.1038/s44318-026-00833-w (PMC13373224; doi:10.1038/s44318-026-00833-w)
Supplement: Supplementary file 9 — Source data Fig. 3 [file 44318_2026_833_MOESM9_ESM.zip]

Archive with 42 entries (37 files):
- Fig3/
- __MACOSX/._Fig3
- Fig3/.DS_Store
- __MACOSX/Fig3/._.DS_Store
- Fig3/Figure 3.tif
- __MACOSX/Fig3/._Figure 3.tif
- Fig3/PanelA/
- __MACOSX/Fig3/._PanelA
- Fig3/PanelD/
- __MACOSX/Fig3/._PanelD
- Fig3/PanelA/.DS_Store
- __MACOSX/Fig3/PanelA/._.DS_Store
- Fig3/PanelA/Tomo026_slice.tif
- __MACOSX/Fig3/PanelA/._Tomo026_slice.tif
- Fig3/PanelA/Tomo115_slicetif.tif
- __MACOSX/Fig3/PanelA/._Tomo115_slicetif.tif
- Fig3/PanelA/Tomo120_slicetif.tif
- __MACOSX/Fig3/PanelA/._Tomo120_slicetif.tif
- Fig3/PanelA/Tomo003_slicetif.tif
- __MACOSX/Fig3/PanelA/._Tomo003_slicetif.tif
- Fig3/PanelD/SPACA9/
- __MACOSX/Fig3/PanelD/._SPACA9
- Fig3/PanelD/.DS_Store
- __MACOSX/Fig3/PanelD/._.DS_Store
- Fig3/PanelD/SH3D21/
- __MACOSX/Fig3/PanelD/._SH3D21
- Fig3/PanelD/SPACA9/20250617_MouseSperm_SPACA9magent_MERGED.tif
- __MACOSX/Fig3/PanelD/SPACA9/._20250617_MouseSperm_SPACA9magent_MERGED.tif
- Fig3/PanelD/SPACA9/20250617_MouseSperm_SPACA9_Alexa 488.tif
- __MACOSX/Fig3/PanelD/SPACA9/._20250617_MouseSperm_SPACA9_Alexa 488.tif
- Fig3/PanelD/SPACA9/20250617_MouseSperm_SPACA9_DAPI.tif
- __MACOSX/Fig3/PanelD/SPACA9/._20250617_MouseSperm_SPACA9_DAPI.tif
- Fig3/PanelD/SPACA9/20250617_MouseSperm_SPACA9magent_Alexa 594-STED.tif
- __MACOSX/Fig3/PanelD/SPACA9/._20250617_MouseSperm_SPACA9magent_Alexa 594-STED.tif
- Fig3/PanelD/SH3D21/20250617_MouseSperm_SH3D21_Alexa488.tif
- __MACOSX/Fig3/PanelD/SH3D21/._20250617_MouseSperm_SH3D21_Alexa488.tif
- Fig3/PanelD/SH3D21/20250617_MouseSperm_SH3D21magent_Alexa594_STED.tif
- __MACOSX/Fig3/PanelD/SH3D21/._20250617_MouseSperm_SH3D21magent_Alexa594_STED.tif
- Fig3/PanelD/SH3D21/20250617_MouseSperm_SH3D21_DAPI.tif
- __MACOSX/Fig3/PanelD/SH3D21/._20250617_MouseSperm_SH3D21_DAPI.tif
- Fig3/PanelD/SH3D21/20250617_MouseSperm_SH3D21magent_Merged.tif
- __MACOSX/Fig3/PanelD/SH3D21/._20250617_MouseSperm_SH3D21magent_Merged.tif
