# Supplementary material for: SPACA9 and MNMIP1 bridge the seam of spermatid manchette microtubules
Source: EMBO J. 2026 Jun 12;45(14):5024–45. doi: 10.1038/s44318-026-00833-w (PMC13373224; doi:10.1038/s44318-026-00833-w)
Supplement: Supplementary file 10 — Source data Fig. 4 [file 44318_2026_833_MOESM10_ESM.zip]

Archive with 4 entries (3 files):
- Fig4/
- __MACOSX/._Fig4
- Fig4/Figure 4.tif
- __MACOSX/Fig4/._Figure 4.tif
