# Supplementary material for: SPACA9 and MNMIP1 bridge the seam of spermatid manchette microtubules
Source: EMBO J. 2026 Jun 12;45(14):5024–45. doi: 10.1038/s44318-026-00833-w (PMC13373224; doi:10.1038/s44318-026-00833-w)
Supplement: Supplementary file 11 — Source data Fig. 5 [file 44318_2026_833_MOESM11_ESM.zip]

Archive with 8 entries (6 files):
- Fig5/
- __MACOSX/._Fig5
- Fig5/Figure 5.tif
- __MACOSX/Fig5/._Figure 5.tif
- Fig5/PanelB/
- __MACOSX/Fig5/._PanelB
- Fig5/PanelB/rotation.xlsx
- __MACOSX/Fig5/PanelB/._rotation.xlsx
