# Supplementary material for: SPACA9 and MNMIP1 bridge the seam of spermatid manchette microtubules
Source: EMBO J. 2026 Jun 12;45(14):5024–45. doi: 10.1038/s44318-026-00833-w (PMC13373224; doi:10.1038/s44318-026-00833-w)
Supplement: Supplementary file 11 — Source data Fig. 5 [file 44318_2026_833_MOESM11_ESM.zip › Fig5/PanelB/rotation.xlsx]

## Sheet: Sheet1
7/8	28.93	27.72
8/9	27.25	27.73
9/10	28.06	27.53
10/11	25.37	27.44
11/12	23.36	27.03
12/13	24.41	27.53
13/1	41.16	29.61
1/2	24.8	27.07
2/3	24.7	27.44
3/4	25.8	27.43
4/5	27.45	27.16
5/6	26.34	27.76
6/7	32.37	28.55
											§
